# Supplementary material for: Genome-Wide Association Analysis of Senescence-Related Traits in Maize
Source: Int J Mol Sci. 2022 Dec 14;23(24):15897. doi: 10.3390/ijms232415897 (PMC9782587; doi:10.3390/ijms232415897)
Supplement: Supplementary file 1 [file ijms-23-15897-s001.zip]

Archive with 1 entries (1 files):
- ijms-2004271-supplementary.xlsx
