# Supplementary material for: Genome-Wide Association Analysis of Senescence-Related Traits in Maize
Source: Int J Mol Sci. 2022 Dec 14;23(24):15897. doi: 10.3390/ijms232415897 (PMC9782587; doi:10.3390/ijms232415897)
Supplement: Supplementary file 1 [file ijms-23-15897-s001.zip › ijms-2004271-supplementary.xlsx]

## Sheet: Supplementary table S1
Supplementary Table S1:- Germplasm Used in the Association analysis Panel
S.No	Inbred Line	Accession	Breeding program	Pop structure	P1A	P2A	Sub Population
1	90	NSL30903	Other	unclassified	FunkYellowDent	FunkY	sp5
2	42	PI233312	South Dakota	Ysweet corn	Selection from P-39	0	SP3
3	277	PI233315	Other	Ysweet corn	-	-	sp5
4	764	PI 601374	Northrup King Co.	stiff stalk	235	b73	SP4
5	789	PI233318	Other	Ysweet corn	selection from experimental hybrid	0	SP4
6	792	NSL243016	Other	unclassified	-	-	sp3
7	883	PI233320	Other	Ysweet corn	Selection from P-39	0	SP4
8	991	PI593460	Other	stiff stalk	H8431*1	L8401	sp3
9	52220	Ames2336	China	sub tropicAal	-	-	sp6
10	TwanxTzuh-S6	Ames2338	China	unclassified	-	-	SP3
11	38-11RPARENTHB19INB	Ames2523	Other	stiff stalk	Funk 176A	0	sp1
12	4533.INBRED	PI415078	Hungary	unclassified	-	-	sp3
13	4537.INBRED	PI415079	Hungary	unclassified	-	-	sp1
14	4655INBRED	PI415089	Hungary	unclassified	-	-	sp4
15	4676A	PI601300	ExPVP	stiff stalk	B_LINE_SYN	1061_1	sp1
16	4N506	PI601745	ExPVP	stiff stalk	B73	BSSS2	sp1
17	58610A632MethBc5S4	PI648425	Other	stiff stalk	A632*B73*Mo7	586010_4	SP1
18	58612InbredB73	PI648426	Other	stiff stalk	A632*B73*Mo7	BSSS53	sp1
19	58613B73MethBc5S4	PI648427	Other	stiff stalk	A632*B73*Mo7	BSSS53	SP6
20	58801InbredMo17	PI648430	Other	stiff stalk	A632*B73*Mo7	BSSS53	sp1
21	676A-348-68(B)	PI358532	Other	sweet corn	Cogent	325a	SP3
22	80-2	PI369437	Other	mixed	-	-	sp1
23	89S4110	Ames12817	Other	unclassified	-	-	sp1
24	89S4125	Ames12819	Other	unclassified	-	-	sp1
25	89S4154	Ames12822	Other	unclassified	-	-	SP3
26	A14INBREDPOTCHEFSTROOMPEARL	PI221734	South Africa	unclassified	Potchefstroom Pearl		SP3
27	A155	Ames23396	Minnesota	non-stiff stalk	A39	A265_2	SP4
28	A158	Ames23397	Minnesota	unclassified	A2	47	SP3
29	A165	NSL42877	Minnesota	non-stiff stalk	A2	47	sp4
30	A223	Ames23404	Minnesota	unclassified	C14	A223_3	SP3
31	A265	Ames23410	Minnesota	unclassified	B164*H76	B164(2)	SP3
32	A295	Ames23415	Minnesota	unclassified	A344	L317	SP4
33	A407	Ames23431	Minnesota	unclassified	A96	H	sp4
34	A441-5	Ames27064	South Africa	mixed	Kroonstad robyn	leamming yellow dent	SP5
35	A480	Ames23439	Minnesota	unclassified	A21	A163	sp3
36	A495	Ames23440	Minnesota	unclassified	A163	W283	SP3
37	A498	Ames23442	Minnesota	unclassified	A163	W283	SP3
38	A499	Ames23443	Minnesota	unclassified	A163	W283	SP5
39	A508	Ames23446	Minnesota	unclassified	A357	Haneys Minnesota No13	sp4
40	A509	Ames23447	Minnesota	unclassified	A78	A109	sp5
41	A548	Ames23449	Minnesota	non-stiff stalk	A357X Pioneer Long Ear	A547_1	sp4
42	A575	Ames23452	Minnesota	unclassified	A344	A396	sp3
43	A618	Ames23457	Minnesota	unclassified	A434 x W22	W22	SP4
44	A619	PI587139	Minnesota	non-stiff stalk	A171x Oh43	OH43	sp3
45	A619E	Ames28170	Minnesota	non-stiff stalk	-	-	sp4
46	A619HT	Ames23458	Minnesota	non-stiff stalk	-	-	SP3
47	A619Ht1	Ames25219	Minnesota	non-stiff stalk	-	-	sp3
48	A619Ht2	Ames25220	Minnesota	non-stiff stalk	-	-	SP3
49	A628	Ames23464	Minnesota	unclassified	M14 x A206	Oh4c	sp4
50	A631	Ames23467	Minnesota	unclassified	(A509 X Wf9)	Wf9(3)]	sp5
51	A632	PI587140	Minnesota	stiff stalk	(A427 x Cuzco Blanco)	A427(2)	sp1
52	A632.75A1A2C1R1-rB1Pl1	Ames27451	Other	stiff stalk	(Mt42 X B14)	B14(3)	sp4
53	A632HT	Ames23468	Other	unclassified	A632	HTn SOURCE	sp4
54	A643	Ames23478	Minnesota	unclassified	Iowa Synthetic A	0	sp5
55	A652	Ames23485	Minnesota	stiff stalk	-	-	sp4
56	A654	PI587141	Minnesota	non-stiff stalk	A116	WF9	sp4
57	A659	NSL81599	Minnesota	non-stiff stalk	MinnesotaSynthetic3	0	sp3
58	A660	NSL81600	Minnesota	unclassified	MinnesotaSynthetic3	0	SP3
59	A676	Ames23500	Minnesota	unclassified	A662	B70	sp4
60	A678	Ames23502	Minnesota	unclassified	A678_1xB52	B52	sp5
61	A681	Ames23504	Minnesota	stiff stalk	A679_3 x B73	B73(3)	SP5
62	A7	NSL42872	Minnesota	non-stiff stalk	Minnesota No. 13 (sasme as C46)	0	SP3
63	A90	Ames23392	Minnesota	unclassified	64	15-28	sp4
64	A96	Ames23393	Minnesota	non-stiff stalk	64	H	SP3
65	ABPl4	Ames22793	Other	unclassified	-	-	sp5
66	AD11DS	Ames28990	Other	popcorn	-	-	SP3
67	AD147DS	Ames28970	Other	popcorn	-	-	sp3
68	AD188L	Ames28985	Other	popcorn	-	-	sp5
69	AD330	Ames28991	Other	popcorn	-	-	sp4
70	AD363-1	Ames28992	Other	popcorn	-	-	sp3
71	ADSA1	Ames29001	Other	popcorn	-	-	sp6
72	ADSA17	Ames29017	Other	popcorn	-	-	sp6
73	ADSA19	Ames29019	Other	popcorn	-	-	sp6
74	ADSA3	Ames29003	Other	popcorn	-	-	sp1
75	ADSA4	Ames29004	Other	unclassified	-	-	sp3
76	ADSA7	Ames29007	Other	popcorn	-	-	SP3
77	ADSA9	Ames29009	Other	popcorn	-	-	sp3
78	ADSg1501	Ames29022	Other	popcorn	-	-	sp1
79	ADSg1501-1	Ames29023	Other	unclassified	-	-	SP6
80	AR276	PI561533	Other	unclassified	AR214	ArkansasSWCBSynthetic	SP3
81	AusTRCF305801	NSL437877	Australia	unclassified	-	-	SP3
82	AusTRCF305802	NSL437878	Australia	unclassified	-	-	sp2
83	AusTRCF305816	NSL437890	Australia	unclassified	-	-	sp1
84	AusTRCF305819	NSL437893	Australia	unclassified	-	-	sp3
85	AusTRCF305829	NSL437903	Australia	unclassified	-	-	sp6
86	AusTRCF305831	NSL437905	Australia	unclassified	-	-	SP3
87	AusTRCF305839	NSL437913	Australia	unclassified	-	-	SP3
88	AusTRCF305846	NSL437920	Australia	unclassified	-	-	sp2
89	AusTRCF305849	NSL437923	Australia	unclassified	-	-	sp4
90	AusTRCF306065	NSL437925	Australia	unclassified	-	-	SP3
91	AusTRCF306068	NSL437928	Australia	unclassified	-	-	sp3
92	AusTRCF306238	NSL437933	Australia	non-stiff stalk	-	-	sp1
93	AusTRCF306240	NSL437935	Australia	unclassified	-	-	sp4
94	AusTRCF306244	NSL437939	Australia	unclassified	-	-	sp4
95	AusTRCF306245	NSL437940	Australia	unclassified	-	-	sp1
96	AusTRCF306280	NSL437966	Australia	unclassified	-	-	sp3
97	AusTRCF306285	NSL437971	Australia	unclassified	-	-	SP3
98	AusTRCF306286	NSL437972	Australia	unclassified	-	-	sp1
99	AusTRCF306293	NSL437979	Australia	unclassified	-	-	sp3
100	AusTRCF306294	NSL437980	Australia	unclassified	-	-	sp1
101	AusTRCF306295	NSL437981	Australia	unclassified	-	-	SP3
102	AusTRCF306307	NSL437993	Australia	unclassified	-	-	SP3
103	AusTRCF306333	NSL438019	Australia	unclassified	-	-	SP5
104	AusTRCF306344	NSL438030	Australia	unclassified	-	-	sp2
105	AusTRCF306346	NSL438032	Australia	unclassified	-	-	sp3
106	AusTRCF306348	NSL438034	Australia	unclassified	-	-	sp3
107	AusTRCF306357	NSL438043	Australia	unclassified	-	-	sp1
108	B100	PI584529	Iowa	non-stiff stalk	B85x H99	H99	sp3
109	B102	PI594045	Iowa	non-stiff stalk	(B85 x H99)	H99]-336-1-2-1-1-1-1-1	sp5
110	B105	PI594048	Iowa	stiff stalk	BSSS(R)C9	0	SP3
111	B107	PI597925	Iowa	non-stiff stalk	CIMMYTPool41	0	sp1
112	B164 (B164-886)	Ames27066	Other	stiff stalk	Indiana_Reid	0	SP1
113	B46	PI550469	Iowa	mixed	W22	B10	sp2
114	B55	PI608764	Iowa	unclassified	OH45	W92	SP5
115	B57	PI550472	Iowa	non-stiff stalk	Midland	Midland	SP3
116	B64	PI550440	Iowa	stiff stalk	B64_2	B14	sp6
117	B73HT	Ames8397	Iowa	stiff stalk	B73	0	sp6
118	B77	PI608765	Iowa	non-stiff stalk	BS11	0	SP3
119	B84	PI608767	Iowa	stiff stalk	BSSS(HT)C7	0	sp5
120	B85	PI608777	Iowa	unclassified	BSCB6(S)C3-77	0	sp1
121	B86	PI608778	Iowa	unclassified	OH43	B52	sp2
122	Bei10=North10	Ames2332	China	unclassified	-	-	sp6
123	C103	Ames19284	Connecticut Ag Exp Sta	non-stiff stalk	LANCASTERSURECROP(NOAHHERSHEY)	LANCASTERSURECROP(NOAHHERSHEY)	SP3
124	C12-1	Ames22015	Other	sweet corn	-	-	sp6
125	C123	Ames19313	Other	non-stiff stalk	C102	C103	sp3
126	C14	NSL42874	Minnesota	unclassified	MinnesotaNo13	MinnesotaNo13	sp1
127	C27	Ames22019	Other	sweet corn	Whipple Yellow (C. Ferre)	0	sp3
128	C38	Ames22021	Other	sweet corn	c85	P93(4)	sp3
129	C49	Ames28290	Minnesota	non-stiff stalk	MinnesotaNo13	0	SP3
130	C49A	Ames27067	Minnesota	non-stiff stalk	MinnesotaNo13	0	sp3
131	CH753-4	Ames27021	Harrow CA	unclassified	A635	A636	sp4
132	CH9	Ames27068	Harrow CA	non-stiff stalk	FUNK176A	FUNK176A	sp5
133	CHAN11INBRED	PI405705	China	unclassified	-	-	sp3
134	CI12	Ames28949	Other	unclassified	CI23	CI12_1	sp1
135	CI127	CIze127	Other	unclassified	Ky27	L97	sp2
136	CI19	Ames26119	Other	unclassified	-	-	sp3
137	CI27	CIze27	Other	unclassified	CI2	0	sp4
138	CI31	Ames26125	Other	unclassified	MIDLANDA	MIDLANDA	SP3
139	CI31A	Ames21512	USDA	non-stiff stalk	MIDLAND	CI31A	SP4
140	CI32	Ames26126	Other	unclassified	L317	L97	sp4
141	CI3A	Ames26116	Other	unclassified	CI3	CI3	SP3
142	CI40A	CIze40	Other	unclassified	Os420	CI23	sp1
143	CI42A	CIze42	Other	unclassified	Hy	Mo21A	SP3
144	CI4A	Ames28948	Other	unclassified	-	-	SP3
145	CI64	Ames19314	USDA	non-stiff stalk	K64	Mo21A	SP3
146	CI64	Ames19314	Other	unclassified	K64	Mo21A	SP3
147	CI90C	Ames31534	USDA	mixed	-	-	sp4
148	CI91B	CIze91	USDA	non-stiff stalk	L97	A71	SP3
149	CM174	Ames19316	Minnesota	stiff stalk	v3	B14	sp1
150	CM37	Ames20190	Minnesota	non-stiff stalk	KE3	0	sp1
151	CM48	Ames22747	Other	unclassified	selectiuon from greece	0	SP4
152	CML325	Ames30855	Mexico	tropical	Pop45	C6-F28-1-2-B	SP5
153	CML77	Ames28185	Mexico	tropical	Pop32	G32C19MH32-1-#1-5-1-###	SP3
154	CO109	PI587125	Ontario	non-stiff stalk	EarlyButler	EarlyButler	sp1
155	CO150	Ames27041	Ontario	unclassified	Pioneer6124	0	sp3
156	CO158	Ames27042	Ontario	mixed	DK46	0	SP3
157	CO216	Ames27044	Ontario	mixed	Pride	0	sp4
158	CO236	Ames27046	Ontario	mixed	Pride5	0	SP3
159	CO255	Ames27101	Ontario	mixed	Inra258	0	sp4
160	CSJ3	Ames27057	Ontario	mixed	CA_SynA	0	SP5
161	E8501	PI601724	ExPVP	unclassified	NK387	FRMO17	SP3
162	EP1	Ames27111	Spain	mixed	Lizargarate	VANDERHAVE FLINT	adm
163	EP105	-	-	unclassified	-	-	SP3
164	EP106	-	-	unclassified	-	-	SP3
165	EP113	-	-	unclassified	-	-	SP2
166	EP118	-	-	unclassified	-	-	SP3
167	EP125	-	-	unclassified	-	-	adm
168	EP17	-	-	unclassified	-	-	adm
169	EP19	-	-	unclassified	-	-	sp3
170	EP29	EP29	Spain	unclassified	-	-	sp5
171	EP3	EP3	Spain	unclassified	-	-	sp5
172	EP32	EP32	Spain	unclassified	-	-	sp3
173	EP39	EP39	Spain	unclassified	-	-	SP3
174	EP4	EP4	Spain	unclassified	-	-	sp5
175	EP40	EP40	Spain	unclassified	-	-	sp5
176	EP44	EP44	Spain	unclassified	-	-	sp5
177	EP46	-	-	unclassified	-	-	SP3
178	EP47	EP47	Spain	unclassified	-	-	SP3
179	EP52	EP52	Spain	unclassified	-	-	SP3
180	EP57	EP57	Spain	unclassified	-	-	sp5
181	EP65	EP65	Spain	unclassified	-	-	sp3
182	EP66	-	-	unclassified	-	-	sp3
183	EP67	EP67	Spain	unclassified	-	-	sp1
184	EP68	-	-	unclassified	-	-	sp1
185	EP71	EP71	Spain	unclassified	-	-	SP3
186	EP73	EP73	Spain	unclassified	-	-	SP3
187	EP75	EP75	Spain	unclassified	-	-	SP3
188	EP78	-	-	unclassified	-	-	sp3
189	EP81	EP81	Spain	unclassified	-	-	SP3
190	EP82	EP82	Spain	Ysweet corn	-	-	SP3
191	EP83	EP83	Spain	Ysweet corn	-	-	sp5
192	EP85	EP85	Spain	Ysweet corn	-	-	sp1
193	EV27	-	-	unclassified	-	-	sp3
194	EV39	-	-	unclassified	-	-	sp3
195	EV41	-	-	unclassified	-	-	sp3
196	EV45	-	-	unclassified	-	-	sp3
197	EV46	-	-	unclassified	-	-	sp3
198	EV47	-	-	unclassified	-	-	sp3
199	EV49	-	-	unclassified	-	-	sp3
200	EV51	-	-	unclassified	-	-	sp3
201	F2	PI257506	France	mixed	LACAUNE	0	sp1
202	G15T134	PI340824	Romania	unclassified	-	-	sp4
203	GE129	Ames10256	UK	mixed	NealPaymaster	0	SP4
204	GTS1	-	-	unclassified	-	471-U6)	SP3
205	H10	Ames26773	Indiana	unclassified	CI187_2	ITE701	sp2
206	H101	Ames26799	Indiana	unclassified	H88	H95	sp6
207	H102	PI550496	Indiana	unclassified	Mayorbella 19-3	C123	SP6
208	H103	PI550497	Indiana	unclassified	Mayorbella 19-3	A545	sp6
209	H105W	PI587127	Indiana	stiff stalk	H105W_2	A632	SP6
210	H110	PI550526	Indiana	stiff stalk	Mayorbella	Oh514	SP3
211	H111	PI550527	Indiana	stiff stalk	H111_1	B37	SP3
212	H117	NSL197105	Indiana	unclassified	B14	Mb27-7	SP3
213	H123	Ames22753	Indiana	stiff stalk	H123_1	B	sp6
214	H19	Ames26775	Indiana	unclassified	EarlyYellowDent	0	SP3
215	H22w	Ames26776	Indiana	non-stiff stalk	JohnsonCountyWhite	0	sp4
216	H23w	Ames26777	Indiana	unclassified	PrideofSaline	0	sp3
217	H28W	Ames26780	Indiana	unclassified	H28W_1	Hy	SP3
218	H30W	Ames26782	Indiana	unclassified	30W_2	1938-11-01	sp2
219	H41	Ames26783	Indiana	unclassified	H41_1	M14	sp3
220	H5	Ames26772	Indiana	non-stiff stalk	22-35	22-35	sp1
221	H84	PI587128	Indiana	stiff stalk	B37	GE440	SP6
222	H95	Ames19319	Indiana	non-stiff stalk	H95_4	B37	sp1
223	H98	Ames26798	Indiana	unclassified	OH45	HY	sp1
224	Hi47	PI641229	Other	unclassified	Hi47_9	B73	sp4
225	Honanno.7	PI459078	China	unclassified	-	-	sp5
226	HUA94INBRED	PI405707	China	mixed	-	-	sp3
227	Huobai	Ames2339	China	mixed	-	-	SP3
228	HY2	NSL30864	Other	stiff stalk	Hy	Hy	sp5
229	I159	Ames24589	Other	non-stiff stalk	IODENT	IODENT	sp3
230	I29	-	-	popcorn	Unknown Wh. Pearl Popcorn (Iowa 29)	-	sp3
231	IBB14	PI601565	ExPVP	stiff stalk	P3710	P3732	sp3
232	IBC2	PI601459	ExPVP	non-stiff stalk	Mo17Ht	J6 (1)	sp5
233	Il101T	-	-	sweet corn	Il 14	unknown yellow sweetcorn	SP3
234	Ill.Hy	Ames26808	Other	stiff stalk	IllinoisHighYield	IllinoisHighYield	SP3
235	INB101LFY/LFYA632XM16S5	NSL174429	Other	stiff stalk	A632	M16S5	sp1
236	INBRED141	PI186199	Other	mixed	-	-	sp3
237	INBRED321	PI186229	Other	sub tropicAal	-	-	sp1
238	J8606	PI601725	ExPVP	unclassified	NKP101	C103G	SP3
239	K55	Ames22754	kansas	non-stiff stalk	PrideofSaline(white strain)	PrideofSaline(white strain)	sp2
240	Ky21	Ames27130	kentucky	non-stiff stalk	BooneCountyWhite	BooneCountyWhite	sp1
241	L	-	-	unclassified	Mann Leaming	-	sp2
242	L127	PI601726	ExPVP	non-stiff stalk	P3901	W117	sp5
243	L135	PI601727	ExPVP	non-stiff stalk	P3901	W117	SP3
244	L139	PI601728	ExPVP	non-stiff stalk	P3901	P3780	sp5
245	LH143Maintainer	Ames27450	Other	stiff stalk	-	-	sp4
246	LH143CMS	PI601003	Other	unclassified	LHEX644	LH51	SP3
247	LH156	PI601403	ExPVP	non-stiff stalk	VA85	PA91	sp5
248	LH61	PI601416	ExPVP	non-stiff stalk	LH61_2	Mo17	sp3
249	LH85	PI601405	ExPVP	non-stiff stalk	P3978	P3978	sp3
250	LP1NRHT	PI600729	ExPVP	stiff stalk	LP1CMSHt_5	LP1CMSHt_5	sp6
251	M14	NSL30867	illonois	non-stiff stalk	BR10	R8	SP3
252	M45	-	-	unclassified	-	-	sp1
253	M6415	-	-	unclassified	-	-	sp2
254	MDF-13D	PI600956	ExPVP	non-stiff stalk	H4101	800M	SP6
255	MoG	Ames 27136	Missouri	non-stiff stalk	Mastadon	Mastadon	sp3
256	Mo30W	Ames28930	Missouri	mixed	MoSQA(S0)C4	MoSQA(S0)C4	SP3
257	Mo46	PI583351	Missouri	mixed	CP_P3184	CP_3184	sp5
258	Mo48	PI634206	Missouri	unclassified	NC33	B52	sp3
259	MS1	Ames24704	Michigan	non-stiff stalk	-	-	sp5
260	Ms100	Ames22442	Michigan	unclassified	MS100_1	MS1334	sp3
261	MS106	Ames24727	Michigan	mixed	W10	MS9	SP3
262	MS132	Ames24730	Michigan	stiff stalk	BSSS	BSSS	sp5
263	MS153	Ames24734	Michigan	non-stiff stalk	BSSS	BSSS	sp5
264	MS214	Ames24743	Michigan	stiff stalk	BSSS	BSSS	sp3
265	MS24	Ames24707	Michigan	unclassified	MS12_4	DuncanOP	sp5
266	MS24A	Ames24708	Michigan	mixed	[(Golden Glow X M. Amargo) S5 X Duncan] S2	Golden Glow	sp3
267	MS57	Ames24709	Michigan	non-stiff stalk	W10	Oh40B	sp4
268	MS68	Ames24711	Michigan	non-stiff stalk	W10	Oh40B	SP3
269	MS74	Ames24714	Michigan	unclassified	MSEarlySyn1	MSEarlySyn1	sp3
270	MS92	Ames24724	Michigan	unclassified	MS92_1	R53	sp3
271	N194	PI550568	Nebraska	unclassified	NK_B_RF_2	NK_B_RF_2	sp1
272	N200	PI568159	Nebraska	non-stiff stalk	Mo44	0	sp4
273	N201	PI568160	Nebraska	stiff stalk	N28	B73	sp4
274	N501	PI594050	Nebraska	unclassified	NB_S	NB_S	SP3
275	N504	PI594053	Nebraska	unclassified	NB_S	NB_S	SP3
276	N505	PI594054	Nebraska	unclassified	NB_S	NB_S	sp4
277	N508	PI594057	Nebraska	unclassified	NB_S	NB_S	SP4
278	N509	PI594058	Nebraska	unclassified	NB_S	NB_S	SP3
279	N510	PI594059	Nebraska	unclassified	NB_S	NB_S	SP3
280	N521	PI594070	Nebraska	unclassified	NB_S	NB_S	sp3
281	N522	PI604605	Nebraska	unclassified	NB_B	NB_S	sp4
282	N534	PI594080	Nebraska	mixed	NB_S	NB_S	sp1
283	N541	PI594087	Nebraska	unclassified	NB_S	NB_S	sp1
284	N543	PI594089	Nebraska	unclassified	NB_S	NB_S	sp1
285	N546	PI597578	Nebraska	unclassified	N_MX	N_MX	sp3
286	N801w	PI592741	Nebraska	unclassified	NBJ_SSS	NBJ_SSS	SP3
287	NC250	PI550555	North Carolina	stiff stalk	NC250_1	B37	SP4
288	NC260	Ames27140	North Carolina	non-stiff stalk	NC260_3	Mo44	SP3
289	NC278	Ames28419	North Carolina	stiff stalk	NC278_1	B73G	sp3
290	NC278A	Ames28420	North Carolina	unclassified	NC278_1	B73G	sp1
291	NC280	Ames28421	North Carolina	stiff stalk	B73	NC252_2	sp2
292	NC282	Ames28422	North Carolina	stiff stalk	B73	NC252_2	sp3
293	NC288	Ames28425	North Carolina	non-stiff stalk	NC258_3	NC258_3	sp5
294	NC302	Ames27147	North Carolina	ts	NC298_2	H101	sp3
295	NC318	Ames27155	North Carolina	ts	SC76	NC318_3	SP3
296	NC328	Ames27160	North Carolina	stiff stalk	B73	NC292_1	sp1
297	ND230	NSL32728	North Dakota	mixed	Minnesota13(Haneystrain)	Minnesota13(Haneystrain)	SP4
298	ND249	PI550530	North Dakota	mixed	RumanianSyntheticD	RumanianSyntheticD	SP4
299	ND254	PI550542	North Dakota	unclassified	RumanianSyntheticD	RumanianSyntheticD	sp3
300	ND255	NSL32722	North Dakota	unclassified	Minnesota13(Haneystrain)	Minnesota13(Haneystrain)	sp5
301	ND257	PI550561	North Dakota	unclassified	NDSC	NDSC	sp3
302	ND283	NSL32738	North Dakota	popcorn	Minnesota13(Haneystrain)	Minnesota13(Haneystrain)	sp1
303	ND385	NSL32731	North Dakota	unclassified	ND385_2	ND211	SP3
304	NO.1068INBRED	PI303932	Spain	unclassified	-	-	sp1
305	NO.380	PI303924	Other	unclassified	Dnepropetrovskaya	Dnepropetrovskaya	sp4
306	NY121NevehYaar	PI340812	Israel	unclassified	-	-	sp3
307	NY5526	PI610493	Israel	unclassified	MBR	MBR	sp5
308	OC10	-	-	unclassified	-	-	sp6
309	OC19	-	-	mixed	Petersons_ABPl3	Rainbow	SP3
310	OC9	-	-	unclassified	-	-	sp1
311	OH33	NSL28965	Other	non-stiff stalk	Clarage	Clarage	sp6
312	Oh40B	NSL28966	ohio	non-stiff stalk	OH40B_1	W8	sp3
313	Oh43E	Ames27183	ohio	non-stiff stalk	Oh43	ERF	SP4
314	Oh51A	Ames23922	Other	unclassified	OH51A_1	OH51	sp1
315	Oh07	PI587146	Other	unclassified	CI540	Ill_L	sp5
316	Oh07B	Ames19323	ohio	non-stiff stalk	Oh11-6	Oh07	sp3
317	EP51	EP51	Spain	unclassified	-	-	sp3
318	P51wx	-	-	unclassified	-	-	sp1
319	Pa392	PI517968	Other	non-stiff stalk	PAEVR	PAEVR	SP3
320	Pa759	PI560074	Other	unclassified	PA761	Pa759_6	sp6
321	Pa91	PI587147	Other	non-stiff stalk	PA91_2	PA91_3	sp2
322	Pa91HT3	Ames25374	Other	stiff stalk	Pa91	Ht3source	sp1
323	PB80	PI601441	ExPVP	stiff stalk	PB80_7	B73HT	sp2
324	PHB47	PI 601009	-	stiff stalk	B37	PHB47_2	sp1
325	PHG29	PI601270	ExPVP	non-stiff stalk	PH207	PH806	SP3
326	PHG35	PI601008	Other	non-stiff stalk	G3BD2	H7FS6	SP3
327	PHJ40	PI601321	ExPVP	non-stiff stalk	PHB09	PHB36	sp4
328	PHK42	PI601495	ExPVP	non-stiff stalk	PHK42_1	PH207	SP3
329	PHN37	PI601781	ExPVP	unclassified	CM11	PH041HT	sp1
330	PHN47	PI601569	ExPVP	unclassified	PHB60	PH207	sp1
331	PHP02	PI601570	ExPVP	non-stiff stalk	PHG29	PHG44	sp4
332	PHP55	PI601784	ExPVP	stiff stalk	G44	PHG29	sp1
333	PHV37	PI601789	ExPVP	stiff stalk	PHG27	PHG21	sp3
334	PHW52	PI601575	ExPVP	stiff stalk	B73	PHG39	sp5
335	PriorB	PI433486	Other	unclassified	Prior	Prior	sp5
336	Q381	PI601190	ExPVP	stiff stalk	phi3369	off type	sp4
337	R138	NSL30885	Illinois	unclassified	Hy	R138_2	sp3
338	R159	NSL30890	Illinois	unclassified	IllinoisSynthetic	IllinoisSynthetic	sp3
339	R192	NSL30898	Illinois	unclassified	IllinoisSynthetic	IllinoisSynthetic	sp6
340	R197	NSL30902	Illinois	non-stiff stalk	R80	K201	sp1
341	R216	NSL29303	Illinois	unclassified	M14	R216_3	sp1
342	R216A	NSL29304	Illinois	unclassified	M14	R216_3	sp1
343	R219	NSL29314	Illinois	unclassified	Oh43	R219_3	SP3
344	R222A	NSL29898	Illinois	unclassified	W64A	R222A_3	SP3
345	R228	PI592733	Illinois	unclassified	Mo17	Brazil900	sp1
346	R229	PI592734	Illinois	stiff stalk	B73	R229_2	sp3
347	R-53-1INBR.FR.YELPEARL	PI340866	Other	popcorn	-	-	SP4
348	R853	NSL42808	Illinois	sweet corn	sh2 IA453	0	sp1
349	R901	NSL29282	Illinois	unclassified	Pioneer Hi-Bred Strain (br2 )	0	sp1
350	R904A	NSL30906	Illinois	unclassified	K4	0	sp1
351	R906	NSL30907	Illinois	unclassified	Pioneer Hi-Bred Strain (br2)	0	sp3
352	R914	NSL30910	Illinois	unclassified	M14	0	sp6
353	S117	PI535926	Poland	unclassified	-	-	sp1
354	S125	PI535927	Poland	unclassified	-	-	sp1
355	S22	PI535914	Poland	unclassified	-	-	SP3
356	S37	PI535916	Poland	unclassified	-	-	sp4
357	S43	Ames23510	Poland	Ysweet corn	-	-	sp4
358	S56	PI535906	Poland	unclassified	-	-	sp4
359	S8	Ames23509	Poland	Ysweet corn	-	-	sp4
360	S8324	PI601611	ExPVP	unclassified	(CH593-9/B73 S2)	B73	sp3
361	SC44	Ames10269	Other	unclassified	SC246C	Mp462	sp3
362	SD15	NSL34374	Other	mixed	Oh56A	SD15_1	SP3
363	SD59	PI538231	Other	unclassified	SD59_1	SDp316W	SP3
364	SD69	PI538239	Other	unclassified	SD69_1	SDp316W	SP3
365	STRAINT35-388-68(A)	PI358539	Other	sweet corn	-	-	sp6
366	STRAINT36(101T)-394-68	PI358533	Other	sweet corn	-	-	sp1
367	T167	PI511805	Other	unclassified	Mo17	CI66	sp5
368	T175	PI638594	Other	unclassified	T167	T173	SP3
369	T264	PI542953	Other	unclassified	TLLE	TLLE	sp2
370	T270	PI631444	Other	unclassified	TS1	TS1	sp2
371	Tx114	PI633839	Other	unclassified	Tx114_2	B73	sp1
372	Tzi17	PI506252	Nigeria	tropical	-	-	sp1
373	U123	PI369446	Poland	popcorn	-	-	sp1
374	Va14A	Ames14114	Other	unclassified	Va14_1	C103	SP5
375	Va18A	Ames19003	Other	unclassified	-	-	SP3
376	Va21A	Ames19004	Other	unclassified	Va_LongEarSyn	Va_LongEarSyn	SP3
377	Va22B	Ames19006	Other	non-stiff stalk	Va22_1	C103	sp6
378	Va24	Ames19008	Other	unclassified	Va17 X Va36	0	sp1
379	Va26	PI587149	Other	non-stiff stalk	OH43	K155	sp1
380	Va35C	Ames14115	Other	non-stiff stalk	(C103 x T8)T8	0	sp3
381	Va36A	Ames14116	Other	non-stiff stalk	-	-	sp3
382	Va52	Ames19014	Other	mixed	Wf9 outcross	0	sp3
383	Va58	Ames19015	Other	unclassified	[(C103 X T8 (2))] X (C.I.21E X C103 (2))]	0	SP6
384	Va6	PI542957	Other	unclassified	[(K41 X K44) K44 (22)]	0	sp1
385	W22	NSL30053	Wisconsin	non-stiff stalk	Ill.B10	W25	sp1
386	W401	-	Wisconsin	non-stiff stalk	W67C	401_1	SP3
387	W572	PI520772	Wisconsin	unclassified	B46	A635	SP3
388	W7151	Ames22067	Wisconsin	sweet corn	C13	3670 / Me2	sp4
389	WFg3-9	Ames2340	China	unclassified	Wilson Farm Reid	0	sp5
390	WIL900	PI601684	ExPVP	unclassified	Tuxpeno (82C43)	Mo17	sp1
391	WIL901	PI601685	ExPVP	non-stiff stalk	Tuxpeno (82C232)	Mo17	SP6
392	WX38-11	Ames26743	Other	stiff stalk	Inbred 38-11 crossed	waxy gene donor.	SP3
393	WXI205	Ames26748	Other	non-stiff stalk	Inbred I205 crossed	waxy gene donor.	SP3
394	WXL317	Ames26754	Other	non-stiff stalk	Inbred L317 crossed	waxy gene donor.	SP3
395	WXW22	Ames26757	Other	non-stiff stalk	Inbred W22 crossed	waxy gene donor.	sp3
396	YANG	PI391672	China	sub tropicAal	-	-	sp1
397	YE-CHI-HUNG	PI391682	China	sub tropicAal	-	-	SP3
398	YING-55	PI391665	China	mixed	-	-	sp5
399	Yu796_NS	Ames27196	Other	mixed	Vucovar Yellow dent variety	0	sp1
400	ZS01250	PI595616	Other	unclassified	-	-	SP3
401	PH207*	PI 601005	united states	Iodent	PHG3BD2	PHG3RZ1	adm
402	EP42*	EP42	Spain	unclassified	-	-	adm
403	A619*	PI 587139	united states	non-stiff stalk	A171	2* Oh43	sp3
404	A632*	PI 587140	united states	stiff stalk	Mt42	4* B14	sp1
405	A662*	PI607522	United states	Unclassified	MinnesotaSyntheticAS_A	-	adm
406	A665*	PI607525	united states	stiff stalk	A665_2	A635	sp1
	Pop structure- Group of Inbred line, P1A- Parent1, P2A- Parent2, Inbred lines with * are the checks used for the experiment

## Sheet: Supplementary table S2
Supplementary Table S2: List of candidate genes in window of ±200kb of significant SNP
S.No	Marker	Trait	Position	Gene ID	Start	Stop	Description	Distance
1	S1_141282152	VSH	143508124	Zm00001d030555*	143649093	143651483	genebuilder	140969
2	S1_209120152	VSH	212105133	Zm00001d032084**	212111364	212112423	Chaperone protein dnaJ	6231
		PA
3	S1_22259426	VSH	22612531	Zm00001d028093*	22735266	22740921	Uncharacterized protein	122735
4	S1_296203927	VSH	301677536	Zm00001d034757*	301487722	301492737	Uncharacterized protein	184799
5	S1_6423401	VSH	6420128	Zm00001d027480*	6270311	6275109	Uncharacterized protein	145019
6			6420128	Zm00001d027481**	6274476	6277182	genebuilder	142946
7			6420128	Zm00001d027488**	6407153	6409815	Glyceraldehyde-3-phosphate dehydrogenase B	10313
8	S2_13299973	SC	13592073	Zm00001d002479*	13604789	13605838	genebuilder	12716
9	S2_184012260	PHVDIF	189518660	Zm00001d005818*	189658754	189670074	Uncharacterized protein	140094
10	S2_2088378	PA	2085417	Zm00001d001857**	2015253	2016537	Chlorophyll a-b binding protein CP24	68880
11			2085417	Zm00001d001879**	2248003	2256074	Auxin response factor 3	162586
12	S2_42234632	PHVDIF	44077439	Zm00001d003429**	44100341	44102181	Glyceraldehyde-3-phosphate dehydrogenase A%2C chloroplastic	22902
13			44077439	Zm00001d003432*	44207306	44209695	Uncharacterized protein	129867
14	S3_148031626	PHVDIF	149339963	Zm00001d042063*	149372614	149373300	genebuilder	32651
15	S3_217840430	VSH	221449552	Zm00001d044181*	221270260	221275838	genebuilder	173714
16			221449552	Zm00001d044192*	221546649	221550266	genebuilder	97097
17			221449552	Zm00001d044194**	221629262	221630634	Putative uncharacterized protein	179710
18	S3_223310403	VSH	227056710	Zm00001d044396**	227100368	227101162	Chlorophyll a-b binding protein 48%2C chloroplastic	43658
19			227056710	Zm00001d044399**	227152788	227153783	genebuilder	96078
20	S4_181727580	VSH	184669210	Zm00001d052245*	184611231	184665800	Uncharacterized protein	3410
21			184669210	Zm00001d052252*	184794380	184795486	Uncharacterized protein	125170
22			184669210	Zm00001d052253*	184810866	184812137	Uncharacterized protein	141656
23	S3_5884845	PA	5057742	Zm00001d039459*	4941066	4943303	genebuilder	114439
		SC
24	S5_154600488	PA	158376423	Zm00001d016342**	158258923	158259528	genebuilder	116895
25	S5_172396840	VSH	176501182	Zm00001d016802**	176496325	176501360	Uncharacterized protein	0
26	S5_184169070	PHVDIF	188797787	Zm00001d017203*	188721725	188731050	Regulatory subunit	66737
27			188797787	Zm00001d017204*	188797631	188801896	Adenine phosphoribosyltransferase 2	0
28	S5_184171751	PHVDIF	188800468	Zm00001d017203*	188721725	188731050	Regulatory subunit	69418
29			188800468	Zm00001d017204*	188797631	188801896	Adenine phosphoribosyltransferase 2	0
30	S5_19709941	SC	20195993	Zm00001d013787*	20163628	20166182	Uncharacterized protein	29811
31			20195993	Zm00001d013795**	20369757	20373797	Uncharacterized protein	173764
32	S5_214537055	PA	220409338	Zm00001d018412**	220251920	220252721	50S ribosomal protein L9	156617
		SC
33	S5_55394662	PHVDIF	57153911	Zm00001d014642*	57152592	57154619	Uncharacterized protein	0
34			57153911	Zm00001d014649*	57190261	57193315	genebuilder	36350
35			57153911	Zm00001d014650*	57311562	57315887	genebuilder	157651
36	S5_61802239	VSH	63587555	Zm00001d014796*	63586418	63588955	Uncharacterized protein	0
		VSP
37	S5_80969487	VSH	83171395	Zm00001d015292*	82970088	82974239	Uncharacterized protein	197156
38			83171395	Zm00001d015293*	82992330	82999777	Uncharacterized protein	171618
39			83171395	Zm00001d015298*	83246555	83249934	genebuilder	75160
40	S5_84063981	VSP	86287916	Zm00001d015364*	86325771	86329365	Cysteine-type peptidase	37855
41	S6_132457507	PHVDIF	136597839	Zm00001d037757**	136409991	136410359	Grx_C15-glutaredoxin subgroup III	187480
42			136597839	Zm00001d037760*	136606701	136613008	O-acyltransferase	8862
43			136597839	Zm00001d037766*	136762146	136765188	Pollen-specific protein SF21	164307
44	S6_152309276	VSH	156446826	Zm00001d038403*	156381948	156382136	Uncharacterized protein	64690
45	S6_141797374	VSH	145913312	Zm00001d038038*	145849942	145852944	Uncharacterized protein	60368
46			145913312	Zm00001d038047**	146025759	146027781	Uncharacterized protein	112447
47	S6_162646831	VSP	166851405	Zm00001d038903*	166750125	166754016	Uncharacterized protein	97389
48			166851405	Zm00001d038908**	166802962	166806226	Uncharacterized protein	45179
49			166851405	Zm00001d038911**	166851524	166851829	Nonspecific lipid-transfer protein	119
50			166851405	Zm00001d038913*	166868333	166868629	Nonspecific lipid-transfer protein AKCS9	16928
51	S6_163349566	PA	167553244	Zm00001d038946**	167402294	167403996	Electron carrier/ electron transporter/ iron ion binding protein	149248
52		VSP	167553244	Zm00001d038954*	167624782	167632082	Uncharacterized protein	71538
		VSH
53	S6_167031439	VSH	171178929	Zm00001d039155**	171177893	171180993	Uncharacterized protein	0
54			171178929	Zm00001d039156*	171181094	171184464	Uncharacterized protein	2165
55	S8_96765835	SC	98565103	Zm00001d010075*	98424998	98426575	Uncharacterized protein	138528
56			98565103	Zm00001d010079**	98615550	98617046	Uncharacterized protein	50447
57	S9_8660567	VSH	8358103	Zm00001d044970**	8477460	8482074	Putative Tyrosine specific protein phosphatase family protein	119357
58	S10_141078749	VSH	141806270	Zm00001d026240**	141714589	141718409	Growth-regulating factor	87861
59	S10_146472807	VSH	147246775	Zm00001d026494**	147113322	147113933	Putative RING zinc finger domain superfamily protein	132842
60			147246775	Zm00001d026501**	147240629	147249381	Glutamine synthetase%2C chloroplastic	0
61			147246775	Zm00001d026510**	147364599	147365225	Putative HLH DNA-binding domain superfamily protein	117824
Marker- Significant SNP; Position- Physical position of SNP in bp; Gene ID- gene id asper B73 refgen_v4; Start- gene starting position in bp; Stop- Gene stop position in bp; Description- General description of the gene; Distance- Physical distance from significant to gene (either promoter or coding region); * Gene up-regulation during senescence;** Gene down-regulation during senescence;
Trait- VSP- Visual scale of a plant at 45DAA (1-5), VSH- Visual scale of bracts at 45DAA (1-5), PHVDIF- the difference between the visual scale of plant and bract at 45DAA; PA- Photosynthesis activity (mol CO2 m-2 s-1) at 45DAA; SC- stomatal conductance (mol H2O m-2 s-1) at 45DAA.

## Sheet: Supplementary table S3
	Supplementary Table S3- Trait performance summary across 3 years
	2017						2018						2019
Trait	Min	Max	Mean	SD	CV	SE	Min	Max	Mean	SD	CV	SE	Min	Max	Mean	SD	CV	SE
VSP	1	5	2.33068	1.28177	54.9955	0.0572081	1	5	2.42159	1.29971	53.6718	0.0586551	1	5	2.82845	1.24716	44.0935	0.0570439
VSH	1	5	1.61753	1.03681	64.0985	0.0462752	1	5	1.55193	1.06658	68.7261	0.0481343	1	5	1.6046	1.04838	65.3357	0.0479517
PHVDIF	1	5	0.709163	0.910723	128.422	0.0406476	0	4	0.875764	0.961951	109.841	0.0434122	0	4	1.21875	1.01557	83.3287	0.0463542
PA	0	16.5962	1.48746	2.95759	198.834	0.145182	0	37.8368	8.06891	9.63641	119.426	0.451762	0	30.2181	10.2333	8.61227	84.1596	0.393505
SC	0	0.320676	0.0117712	0.029891	253.933	0.00146729	0	0.166658	0.0282802	0.0380232	134.452	0.00178256	0	0.270041	0.0668849	0.0590126	88.23	0.00269636
GM	-	-	-	-	-	-	79.7342	305	162.098	45.5318	28.089	2.05482	128.315	312	210.586	39.6445	18.8258	1.80952
GDW	-	-	-	-	-	-	7.72282	122.879	57.3086	26.1561	45.6408	1.18041	8.24286	121.105	49.2874	23.9545	48.6017	1.09337
RM	-	-	-	-	-	-	91.4319	739.13	448.984	140.491	31.2908	6.34025	246.575	788.036	593.132	106.121	17.8916	4.84374
RDW	-	-	-	-	-	-	9.82627	160.764	71.5898	32.7381	45.7301	1.47745	9.61538	127.412	48.4474	21.4506	44.276	0.97908
VG- Variance of genotype; VGE- the interaction of genotype and environment variance; VE- variance of residual; Loc- locations/environments; SE- Standard error; SD- Standard Deviation; CV- Coefficient of Variation; h2 heritability of trait; Trait- VSP- Visual scale of a plant at 45DAA (1-5), VSH- Visual scale of bracts at 45DAA (1-5), PHVDIF- the difference between the visual scale of plant and br…

## Sheet: Supplementary Figure S1
	Supplementary Figure S1- Normal distribution plots of all traits across years

## Sheet: Supplementary Figure S2
Supplementary Figure S2- Genomic selection prediction accuracies itrations box plot
VSP- Visual scale of plant at 45 DAA, VSH- Visual scale of husk leaves at 45 DAA, SC- Stomatal Conductance, PA- Photosynthesis activity at 45 DAA, PHVDIF- the difference between the visual scale of plant and husk at 45 DAA.
